# Supplementary material for: Evodiamine Exhibits Anti-Bladder Cancer Activity by Suppression of Glutathione Peroxidase 4 and Induction of Ferroptosis
Source: Int J Mol Sci. 2023 Mar 23;24(7):6021. doi: 10.3390/ijms24076021 (PMC10094601; doi:10.3390/ijms24076021)
Supplement: Supplementary file 1 [file ijms-24-06021-s001.zip]

Archive with 1 entries (1 files):
- ijms-2213645-SI.pdf
